# Supplementary material for: Species-Specific Flash Patterns Track the Nocturnal Behavior of Sympatric Taiwanese Fireflies
Source: Biology (Basel). 2022 Jan 1;11(1):58. doi: 10.3390/biology11010058 (PMC8773436; doi:10.3390/biology11010058)
Supplement: Supplementary file 1 [file biology-11-00058-s001.zip]

Archive with 9 entries (8 files):
- biology-1497730-Supplementary/
- biology-1497730-Supplementary/biology-1497730-supplementary.pdf
- biology-1497730-Supplementary/Figure S1.tif
- biology-1497730-Supplementary/Figure S2.tif
- biology-1497730-Supplementary/Figure S3.TIF
- biology-1497730-Supplementary/Figure S4.tif
- biology-1497730-Supplementary/Video S1.mp4
- biology-1497730-Supplementary/Video S2.mp4
- biology-1497730-Supplementary/Video S3.mp4
